# Supplementary material for: Synthesis and Evaluation of Novel DNA Minor Groove Binders as Antiamoebic Agents
Source: Antibiotics (Basel). 2022 Jul 13;11(7):935. doi: 10.3390/antibiotics11070935 (PMC9312114; doi:10.3390/antibiotics11070935)
Supplement: Supplementary file 1 [file antibiotics-11-00935-s001.zip]

Archive with 1 entries (1 files):
- antibiotics-1771743-supplementary.pdf
